# Supplementary material for: Comparative Genome-Wide Screening Identifies a Conserved Doxorubicin Repair Network That Is Diploid Specific in Saccharomyces cerevisiae
Source: PLoS One. 2009 Jun 8;4(6):e5830. doi: 10.1371/journal.pone.0005830 (PMC2688081; doi:10.1371/journal.pone.0005830)
Supplement: Table S2 — Yeast diploid deletion mutants that show reduced (slow) growth in response to doxorubicin. Table listing diploid yeast gene deletions that have a slow growth rate when exposed to doxorubicin. Deletion strains were scored 1–2 with 1 being the least inhibited and 2 being more inhibited when exposed to doxorubicin (see text Results section for complete description). Zymocin sensitivity of diploid deletion strains has been described in Table S1. Cross sensitivity to IR (bold) has been indicated for the diploid deletion strains. Cross sensitivity of haploid deletion strains to doxorubicin, G1 size control and oxidative damage are identical to that described in Table S1. Gene function, cellular component location of protein products, human orthologs and associated P-values are identical to that described in Table S1. (0.10 MB XLS) [file pone.0005830.s002.xls]

## Sheet: Sheet1
Gene deletion	ORF	DoxS (1n)	DoxS (2n)	ZymS	IRS	G1 size control	OxS	Function	Cellular component	Ortholog	P-value
ADA2	YDR448W		2	2	IRS			transcriptional ADAptor: Transcription coactivator, component of the ADA and SAGA transcriptional adaptor/HAT (histone acetyltransferase) complexes	nucleus	TADA2L	1e-51
ADE3	YGR204W		1	no				ADEnine requiring:Cytoplasmic trifunctional enzyme C1-tetrahydrofolate synthase, involved in single carbon metabolism and required for biosynthesis of purines, thymidylate, methionine, and histidine	nucleus, cytoplasm	MTHFD1	0
AFT1	YGL071W		2	no				Activator of Ferrous Transport : Transcription factor involved in iron utilization and homeostasis; binds the consensus site PyPuCACCCPu and activates the expression of target genes in response to changes in iron availability	nucleus, cytoplasm	NFAT5	1e-06
APQ13 (OVLP)	YJL075C		2	no	IRS			Dubious open reading frame, unlikely to encode a protein; not conserved in closely related Saccharomyces species; 85% of ORF overlaps the verified gene NET1; null mutant is sensitive to sorbate	none	none
ARD1	YHR013C		1	no				ARrest Defective: Subunit of the N-terminal acetyltransferase NatA (Nat1p, Ard1p, Nat5p); N-terminally acetylates many proteins, which influences multiple processes such as the cell cycle, heat-shock resistance, mating, sporulation, and telomeric silencing	nucleus, cytoplasm	ARD1A	3e-40
ARG82	YDR173C		2	no				ARGinine requiring: Inositol polyphosphate multikinase (IPMK), sequentially phosphorylates Ins(1,4,5)P3 to form Ins(1,3,4,5,6)P5; also has diphosphoinositol polyphosphate synthase activity; regulates arginine-, phosphate-, and nitrogen-responsive genes	nucleus	IHPK2	4e-16
ARX1	YDR101C		1	no				Associated with Ribosomal eXport complex: Shuttling pre-60S factor; involved in the biogenesis of ribosomal large subunit biogenesis; interacts directly with Alb1; responsible for Tif6 recycling defects in absence of Rei1; associated with the ribosomal export complex	nucleus, cytoplasm	PA2G4	3e-14
ATF1	YOR377W		2	no				AcetylTransFerase: Alcohol acetyltransferase with potential roles in lipid and sterol metabolism; responsible for the major part of volatile acetate ester production during fermentation	cytoplasm	none
ATP5	YDR298C		1	3			yes	ATP synthase: Subunit 5 of the stator stalk of mitochondrial F1F0 ATP synthase, which is an evolutionarily conserved enzyme complex required for ATP synthesis; homologous to bovine subunit OSCP (oligomycin sensitivity-conferring protein); phosphorylated	mitochondrion	ATP5O	4e-27
BMH1	YER177W		1	no	IRS		yes	Brain Modulosignalin Homolog: 14-3-3 protein, major isoform; controls proteome at post-transcriptional level, binds proteins and DNA, involved in regulation of many processes including exocytosis, vesicle transport, Ras/MAPK signaling, and rapamycin-sensitive signaling	nucleus	YWHAE	1e-98
BUD20	YLR074C		1	no				BUD site selection:Protein involved in bud-site selection; diploid mutants display a random budding pattern instead of the wild-type bipolar pattern	nucleus	ZNF593	1e-11
BUD21	YOR078W		2	no			yes	BUD site selection: Component of small ribosomal subunit (SSU) processosome that contains U3 snoRNA; originally isolated as bud-site selection mutant that displays a random budding pattern	nucleolus	NOL7	6e-06
BUD28	YLR062C		1	no			yes	BUD site selection: Dubious open reading frame, unlikely to encode a protein; not conserved in closely related Saccharomyces species; 98% of ORF overlaps the verified gene RPL22A; diploid mutant displays a weak budding pattern phenotype in a systematic assay	none	none
BUD31	YCR063W		1	no		lge		BUD site selection: Protein involved in bud-site selection; analysis of integrated high-throughput datasets predicts an involvement in RNA splicing; diploid mutants display a random budding pattern instead of the wild-type bipolar pattern	nucleus	BUD31	2e-41
CAX4	YGR036C		1	3	IRS		yes	CAlmodulin-dependent in cmd one two twenty-siX : Dolichyl pyrophosphate (Dol-P-P) phosphatase with a luminally oriented active site in the ER, cleaves the anhydride linkage in Dol-P-P, required for Dol-P-P-linked oligosaccharide intermediate synthesis and protein N-glycosylation	ER	DOLPP1	3e-19
CCC2	YDR270W		1	2				Cross-Complements Ca(2+) phenotype of csg1: Cu(+2)-transporting P-type ATPase, required for export of copper from the cytosol into an extracytosolic compartment; has similarity to human proteins involved in Menkes and Wilsons diseases	trans-golgi network	ATP7B	2e-149
CCC2 (OVLP)	YDR269C		1	2				Dubious open reading frame unlikely to encode a functional protein, based on available experimental and comparative sequence data	NONE	none
CCC2 (OVLP)	YDR271C		1	no				Hypothetical protein	NONE	none
CLB5	YPR120C		1	no				CycLin B: B-type cyclin involved in DNA replication during S phase; activates Cdc28p to promote initiation of DNA synthesis; functions in formation of mitotic spindles along with Clb3p and Clb4p; most abundant during late G1 phase	nucleus	CCNB1	3e-38
CLN3	YAL040C		2	2		lge		CycLiN : G1 cyclin involved in cell cycle progression; activates Cdc28p kinase to promote the G1 to S phase transition; plays a role in regulating transcription of the other G1 cyclins, CLN1 and CLN2; regulated by phosphorylation and proteolysis	nucleus	CCNB3	7e-06
COX14	YML129C		1	2				Cytochrome c OXidase: Mitochondrial membrane protein, involved in translational regulation of Cox1p and assembly of cytochrome c oxidase (complex IV); associates with complex IV assembly intermediates and complex III/complex IV supercomplexes	mitochondrion	none
DAL81	YIR023W		1	2			yes	Degradation of ALlantoin: Positive regulator of genes in multiple nitrogen degradation pathways; contains DNA binding domain but does not appear to bind the dodecanucleotide sequence present in the promoter region of many genes involved in allantoin catabolism	nucleus	MN1	3e-07
DCC1	YCL016C		2	3	IRS		yes	Defective in sister Chromatid Cohesion: Subunit of a complex with Ctf8p and Ctf18p that shares some components with Replication Factor C, required for sister chromatid cohesion and telomere length maintenance	nucleus, Ctf18 RFC-like complex	DSCC1	4e-10
DEP1	YAL013W		1	no			yes	Disability in regulation of Expression of genes involved in Phospholipid biosynthesis: Transcriptional modulator involved in regulation of structural phospholipid biosynthesis genes and metabolically unrelated genes, as well as maintenance of telomeres, mating efficiency, and sporulation	nucleus, Rpd3L complex	SRCAP	5e-07
DES3 (OVLP)	YOR263C		2	no				Dubious open reading frame unlikely to encode a protein, based on available experimental and comparative sequence data; partially overlaps the verified ORF DES3/YOR264W	none	none
DIA2	YOR080W		2	1			yes	Digs Into Agar: Origin-binding F-box protein that forms an SCF ubiquitin ligase complex with Skp1p and Cdc53p; plays a role in DNA replication, involved in invasive and pseudohyphal growth	none	STIP1	0.0003
DLT1	YMR126C		1	no				Defect at Low Temperature: Protein of unknown function, mutant sensitive to 6-azauracil (6AU) and mycophenolic acid (MPA)	none	none
ELG1	YOR144C		2	no				Enhanced Level of Genomic instability : Protein required for S phase progression and telomere homeostasis, forms an alternative replication factor C complex important for DNA replication and genome integrity; involved in homologous recombination-mediated DNA repair	nucleus, mitochondrion, cytoplasm	ATAD5	5e-05
END3	YNL084C		2	2				ENDocytosis defective: EH domain-containing protein involved in endocytosis, actin cytoskeletal organization and cell wall morphogenesis; forms a complex with Sla1p and Pan1p	punctuate composite	EPS15	1e-20
ERG24 (x2)	YNL280C		2	3				ERGosterol biosynthesis: C-14 sterol reductase, acts in ergosterol biosynthesis; mutants accumulate the abnormal sterol ignosterol (ergosta-8,14 dienol), and are viable under anaerobic growth conditions but inviable on rich medium under aerobic conditions	ER	LBR	3e-80
ESC2	YDR363W		2	no				Establishes Silent Chromatin: Protein involved in mating-type locus silencing, interacts with Sir2p; probably functions to recruit or stabilize Sir proteins	nucleus	DSPP	1e-06
FAB1	YFR019W		2	3	IRS	lge	yes	Forms Aploid and Binucleate cells : 1-phosphatidylinositol-3-phosphate 5-kinase; vacuolar membrane kinase that generates phosphatidylinositol (3,5)P2, which is involved in vacuolar sorting and homeostasis	cytoplasm, mitochondrion	PIP5K3	3e-78
FEN2	YCR028C		2	2				FENpropimorph resistance: Plasma membrane H+-pantothenate symporter; confers sensitivity to the antifungal agent fenpropimorph	plasma membrane	none
FET3	YMR058W		1	no			yes	FErrous Transport: Ferro-O2-oxidoreductase required for high-affinity iron uptake and involved in mediating resistance to copper ion toxicity, belongs to class of integral membrane multicopper oxidases	plasma membrane	none
FKH2	YNL068C		1	no			yes	ForK head Homolog: Forkhead family transcription factor with a major role in the expression of G2/M phase genes; positively regulates transcriptional elongation; negative role in chromatin silencing at HML and HMR; substrate of the Cdc28p/Clb5p kinase	nucleus	FOXK2	8e-24
FSF1	YOR271C		1	no				Fungal SideroFlexin 1: Putative protein, predicted to be an alpha-isopropylmalate carrier; belongs to the sideroblastic-associated protein family; non-tagged protein is detected in purified mitochondria; likely to play a role in iron homeostasis	mitochondrion	SFXN5	3e-59
FTR1	YER145C		1	no			yes	Fe TRansporter: High affinity iron permease involved in the transport of iron across the plasma membrane; forms complex with Fet3p; expression is regulated by iron	plasma membrane	none
FYV4	YHR059W		1	3				Function required for Yeast Viability: Protein of unknown function, required for survival upon exposure to K1 killer toxin	mitochondrion	none
FZO1	YBR179C		2	2		wee	yes	FuZzy Onions homolog: Mitochondrial integral membrane protein involved in mitochondrial fusion and maintenance of the mitochondrial genome; contains N-terminal GTPase domain	mitochondrion, mitochondrial outer membrane	none
GCN5	YGR252W		1	no	IRS		yes	General Control Nonderepressible: Histone acetyltransferase, acetylates N-terminal lysines on histones H2B and H3; catalytic subunit of the ADA and SAGA histone acetyltransferase complexes; founding member of the Gcn5p-related N-acetyltransferase superfamily	nucleus	PCAF	9e-84
GEF1	YJR040W		2	2				Glycerol Ethanol, Ferric requiring: Chloride channel localized to late- or post-Golgi vesicles, involved in iron metabolism; highly homologous to voltage-gated chloride channels in vertebrates	golgi apparatus	CLCN5	3e-103
GGC1	YDL198C		1	3				GDP/GTP Carrier: Mitochondrial GTP/GDP transporter, essential for mitochondrial genome maintenance; has a role in mitochondrial iron transport; member of the mitochondrial carrier family	mitochondrion, mitochondrial inner membrane	SLC25A15	7e-12
GIM5	YML094W		1	no		lge	yes	Gene Involved in Microtubule biogenesis:Subunit of the heterohexameric cochaperone prefoldin complex which binds specifically to cytosolic chaperonin and transfers target proteins to it	cytoplasm	PFDN5	3e-23
GIN4	YDR507C		2	3				Growth INhibitory: Protein kinase involved in bud growth and assembly of the septin ring, proposed to have kinase-dependent and kinase-independent activities; undergoes autophosphorylation; similar to Kcc4p and Hsl1p	cytoplasm, bud	BRSK1	4e-75
GND1	YHR183W	yes	1	no	IRS		yes	6-phosphogluconate dehydrogenase (decarboxylating), catalyzes an NADPH regenerating reaction in the pentose phosphate pathway; required for growth on D-glucono-delta-lactone and adaptation to oxidative stress	cytoplasm, mitochondrion	PGD	0
HCR1	YLR192C		1	no			yes	High-Copy suppressor of Rpg1: Dual function protein involved in translation initiation as a substoichiometric component of eukaryotic translation initiation factor 3 (eIF3) and required for processing of 20S pre-rRNA; binds to eIF3 subunits Rpg1p and Prt1p and 18S rRNA	cytoplasm	EIF3J	1e-11
HMO1	YDR174W		2	no	IRS		yes	High MObility group (HMG) family: Chromatin associated high mobility group (HMG) family member involved in genome maintenance; rDNA-binding component of the Pol I transcription system; associates with a 5'-3' DNA helicase and Fpr1p, a prolyl isomerase	nucleus, nucleolus, cytoplasm	SSRP1	6e-08
HPR5	YJL092W		2	no	IRS		yes	Suppressor of Rad Six: DNA helicase and DNA-dependent ATPase involved in DNA repair, needed for proper timing of commitment to meiotic recombination and transition from Meiosis I to II; affects genome stability by suppressing unscheduled homologous recombination	nucleus	none
HTL1 (x2)	YCR020W-B	yes	2	2	IRS	lge		High-Temperature Lethal: Component of the RSC chromatin remodeling complex; RSC functions in transcriptional regulation and elongation, chromosome stability, and establishing sister chromatid cohesion; involved in telomere maintenance	nucleus, RSC complex	none
IDH2	YOR136W		2	2			yes	Isocitrate DeHydrogenase: Subunit of mitochondrial NAD(+)-dependent isocitrate dehydrogenase, which catalyzes the oxidation of isocitrate to alpha-ketoglutarate in the TCA cycle; phosphorylated	mitochondrion	IDH3A	9e-94
IME1	YJR094C		2	no				Inducer of MEiosis: Master regulator of meiosis that is active only during meiotic events, activates transcription of early meiotic genes through interaction with Ume6p, degraded by the 26S proteasome following phosphorylation by Ime2p	nucleus	none
IRC14	YOR135C		2	no			yes	Dubious open reading frame unlikely to encode a protein, based on available experimental and comparative sequence data; partially overlaps the verified gene YOR136W; null mutant displays increased levels of spontaneous Rad52 foci	none	none
ISA1	YLL027W		1	3				Iron Sulfur Assembly: Mitochondrial matrix protein involved in biogenesis of the iron-sulfur (Fe/S) cluster of Fe/S proteins, isa1 deletion causes loss of mitochondrial DNA and respiratory deficiency; depletion reduces growth on nonfermentable carbon sources	Mitochondrial matrix	ISCA1	3e-29
ISA2	YPR067W		2	3		wee		Iron Sulfur Assembly: Protein required for maturation of mitochondrial and cytosolic Fe/S proteins, localizes to the mitochondrial intermembrane space, overexpression of ISA2 suppresses grx5 mutations	mitochondrion	ISCA2	6e-11
IWR1	YDL115C		1	no	IRS		yes	Interacts With RNA Polymerase II: Protein of unknown function, deletion causes hypersensitivity to the K1 killer toxin	nucleus, cytoplasm	SLC7A6OS	8e-05
KTI12	YKL110C		1	no			yes	Kluveromyces lactis Toxin Insensitive: Protein that plays a role, with Elongator complex, in modification of wobble nucleosides in tRNA; involved in sensitivity to G1 arrest induced by zymocin; interacts with chromatin throughout the genome; also interacts with Cdc19p	nucleus, cytoplasm	KTI12	1e-13
LAT1	YNL071W		1	2				Dihydrolipoamide acetyltransferase component (E2) of pyruvate dehydrogenase complex, which catalyzes the oxidative decarboxylation of pyruvate to acetyl-CoA	mitochondrion	DLAT	4e-101
LIA1	YJR070C		2	no				Ligand of eIF5A: Deoxyhypusine hydroxylase, a HEAT-repeat containing metalloenzyme that catalyses hypusine formation; binds to and is required for the modification of Hyp2p (eIF5A); complements S. pombe mmd1 mutants defective in mitochondrial positioning	cytoplasm, nucleus	DOHH	4e-62
LOC1 (x2)	YFR001W		2	no	IRS	wee		LOCalization of ASH1 mRNA: Nuclear protein involved in asymmetric localization of ASH1 mRNA; binds double-stranded RNA in vitro; constituent of 66S pre-ribosomal particles	nucleus	LOC100133599	0.001
LSM6	YDR378C		2	no		lge		Like SM: Lsm (Like Sm) protein; part of heteroheptameric complexes (Lsm2p-7p and either Lsm1p or 8p): cytoplasmic Lsm1p complex involved in mRNA decay; nuclear Lsm8p complex part of U6 snRNP and possibly involved in processing tRNA, snoRNA, and rRNA	nucleolus	LSM6	8e-10
MCK1	YNL307C		1	no		wee	yes	Meiotic and Centromere regulatory ser, tyr-Kinase: Protein serine/threonine/tyrosine (dual-specificity) kinase involved in control of chromosome segregation and in regulating entry into meiosis; related to mammalian glycogen synthase kinases of the GSK-3 family	nucleus, cytoplasm	GSK3A	9e-71
MIG1	YGL035C		1	2				Multicopy Inhibitor of GAL gene expression: Transcription factor involved in glucose repression; sequence specific DNA binding protein containing two Cys2His2 zinc finger motifs; regulated by the SNF1 kinase and the GLC7 phosphatase	nucleus, cytoplasm	EGR1	5e-16
MMS4 (OVLP)	YBR099C		1	no				ORF, Dubious: unlikely to encode a protein, based on available experimental and comparative sequence data; completely overlaps the verified gene MMS4	NONE	none
MNN11	YJL183W		1	2	IRS			MaNNosyltransferase: Subunit of a Golgi mannosyltransferase complex that also contains Anp1p, Mnn9p, Mnn10p, and Hoc1p, and mediates elongation of the polysaccharide mannan backbone; has homology to Mnn10p	golgi apparatus	none
MNN2	YBR015C		1	2				MaNNosyltransferase: Alpha-1,2-mannosyltransferase, responsible for addition of the first alpha-1,2-linked mannose to form the branches on the mannan backbone of oligosaccharides, localizes to an early Golgi compartment	golgi apparatus	none
MRPL20	YKR085C		2	3			yes	Mitochondrial Ribosomal Protein, Large subunit: Mitochondrial ribosomal protein of the large subunit	mitochondrion	none
MRPL40	YPL173W		2	3			yes	Mitochondrial Ribosomal Protein, Large subunit: Mitochondrial ribosomal protein of the large subunit	mitochondrion	none
MRT4 (x2)	YKL009W		1	no	IRS	wee	yes	MRNA Turnover 4:Protein involved in mRNA turnover and ribosome assembly, localizes to the nucleolus	nucleolus, nucleus	MRTO4	2e-41
MSF1	YPR047W		2	2		wee	yes	mitochondrial phenylalanyl-tRNA synthetase : Mitochondrial phenylalanyl-tRNA synthetase alpha subunit, active as a monomer, unlike the cytoplasmic subunit which is active as a dimer complexed to a beta subunit dimer; similar to the alpha subunit of E. coli phenylalanyl-tRNA synthetase	mitochondrion	FARS2	6e-82
MSR1	YHR091C		1	2		wee		Mitochondrial arginyl-tRNA Synthetase: Mitochondrial arginyl-tRNA synthetase	mitochondrion	RARS2	1e-111
MUS81	YDR386W		2	no	IRS			MMS and UV Sensitive:Helix-hairpin-helix protein, involved in DNA repair and replication fork stability; functions as an endonuclease in complex with Mms4p; interacts with Rad54p	nucleus	MUS81	3e-18
NAT3	YPR131C		2	no	IRS			N-terminal AcetylTransferase: Catalytic subunit of the NatB N-terminal acetyltransferase, which catalyzes acetylation of the amino-terminal methionine residues of all proteins beginning with Met-Asp or Met-Glu and of some proteins beginning with Met-Asn or Met-Met	cytoplasm	NAT5	8e-35
NBP2	YDR162C	yes	2	2				Nap1 Binding Protein: Protein involved in the HOG (high osmolarity glycerol) pathway, negatively regulates Hog1p by recruitment of phosphatase Ptc1p the Pbs2p-Hog1p complex, found in the nucleus and cytoplasm, contains an SH3 domain that binds Pbs2p	nucleus, cytoplasm	SNX33	7e-06
NHX1 (OVLP)	YDR455C		1	no				Dubious open reading frame unlikely to encode a protein, based on available experimental and comparative sequence data; partially overlaps the verified gene YDR456W		none
NOP58 (OVLP)	YOR309C		1	no				Dubious open reading frame unlikely to encode a protein, based on available experimental and comparative sequence data; partially overlaps the verified gene NOP58	none	none
NOT4	YER068W		1	3	IRS			Modulator Of Transcription :Component of the CCR4-NOT complex, which has multiple roles in transcription regulation, mRNA degradation, and post-transcriptional modifications; with Ubc4p, ubiquitylates subunits of the nascent polypeptide-associated complex (NAC)	cytoplasm	CNOT4	2e-59
NUP60	YAR002W		1	no			yes	NUclear Pore: Subunit of the nuclear pore complex (NPC), functions to anchor Nup2p to the NPC in a process controlled by the nucleoplasmic concentration of Gsp1p-GTP; potential Cdc28p substrate; involved in telomere maintenance	nuclear pore	DSPP	2e-09
NUP84	YDL116W		2	no	IRS		yes	NUclear Pore: Subunit of the nuclear pore complex (NPC), forms a subcomplex with Nup85p, Nup120p, Nup145p-C, Sec13p, and Seh1p that plays a role in nuclear mRNA export and NPC biogenesis	nuclear pore	NUP107	1e-15
ORF	YBR255W		1	no				Maintenance of Telomere Capping: Protein of unknown function, required for normal growth rate at 15 degrees C; green fluorescent protein (GFP)-fusion protein localizes to the cytoplasm in a punctate pattern; YBR255W is synthetically sick with cdc13-1	cytoplasm	SFRS4	0.0005
ORF	YDL119C		1	no				Putative mitochondrial transport protein; GFP-fusion protein is induced in response to the DNA-damaging agent MMS; the authentic, non-tagged protein is detected in purified mitochondria	mitochondrion	SLC25A38	8e-32
ORF	YDR048C		1	no			yes	Dubious ORF unlikely to encode a functional protein, based on available experimental and comparative sequence data	unknown	none
ORF	YKL121W		1	no				Putative protein of unknown function	none	WDR44	1e-33
ORF	YLL014W		1	no				Putative protein of unknown function; green fluorescent protein (GFP)-fusion protein localizes to the endoplasmic reticulum; YLL014W is not an essential gene	none	none
ORF	YOR200W		1	2		wee		Hypothetical protein	none	none
ORF	YOR364W		2	3				ORF, Dubious: open reading frame unlikely to encode a protein, based on available experimental and comparative sequence data; partially overlaps the uncharacterized ORF YOR365C	none	none
ORF	YPR123C		2	2				Hypothetical protein	none	none
ORF (x2)	YDR532C		1	3	IRS			Protein of unknown function that localizes to the nuclear side of the spindle pole body and along short spindles; deletion mutants have short telomeres; forms a complex with Spc105p	cytoplasm	CEP290	2e-06
ORF (x2)	YGR272C		2	no	IRS			Exit From G1: Protein of unknown function; null mutant is sensitive to hydroxyurea and is delayed in recovering from alpha-factor arrest; green fluorescent protein (GFP)-fusion protein localizes to the nucleolus	nucleolus	MYO18A	0.006	CHECK THIS ONE?
PAP2	YOL115W		1	no				Poly(A) Polymerase: Catalytic subunit of TRAMP (Trf4/Pap2p-Mtr4p-Air1p/2p), a nuclear poly (A) polymerase complex involved in RNA quality control; catalyzes polyadenylation of unmodified tRNAs, and snoRNA and rRNA precursors; disputed role as a DNA polymerase	nucleus	POLS	1e-49
PBP1	YGR178C	yes	2	no				Pab1p-Binding Protein: Protein interacting with poly(A)-binding protein Pab1p; likely involved in controlling the extent of mRNA polyadenylation; forms a complex with Mkt1p that may regulate HO translation; interacts with Lsm12p in a copurification assay	nucleus, mitochondrion, cytoplasm	ATXN2	6e-11
PHO23	YNL097C		1	no				PHOsphate metabolism: Probable component of the Rpd3 histone deacetylase complex, involved in transcriptional regulation of PHO5; C-terminus has similarity to human candidate tumor suppressor p33(ING1)	nucleus	ING3	4e-23
PIB2	YGL023C		1	no				PhosphatidylInositol(3)-phosphate Binding:Protein binding phosphatidylinositol 3-phosphate, involved in telomere-proximal repression of gene expression; similar to Fab1 and Vps27	mitochondrion	WDFY3	3e-07
POR1	YNL055C		1	2		wee		PORin: Mitochondrial porin (voltage-dependent anion channel), outer membrane protein required for the maintenance of mitochondrial osmotic stability and mitochondrial membrane permeability; phosphorylated	mitochondrion	VDAC3	3e-27
PPA1	YHR026W		2	no				Protein of Proton ATPase: Subunit c'' of the vacuolar ATPase, which functions in acidification of the vacuole; one of three proteolipid subunits of the V0 domain	ER, vacuole	ATP6V0B	4e-50
RAD6	YGL058W		1	3	IRS		yes	RADiation sensitive: Ubiquitin-conjugating enzyme (E2), involved in postreplication repair (with Rad18p), sporulation, telomere silencing, and ubiquitin-mediated N-end rule protein degradation (with Ubr1p)	nucleus, cytoplasm	UBE2A	2e-60
RAV1	YJR033C		2	1				Regulator of (H+)-ATPase in Vacuolar membrane: Subunit of the RAVE complex (Rav1p, Rav2p, Skp1p), which promotes assembly of the V-ATPase holoenzyme; required for transport between the early and late endosome/PVC and for localization of TGN membrane proteins; potential Cdc28p substrate	cytoplasm	DMXL1	3e-30
RAV2	YDR202C		2	1				Regulator of (H+)-ATPase in Vacuolar membrane: Subunit of RAVE (Rav1p, Rav2p, Skp1p), a complex that associates with the V1 domain of the vacuolar membrane (H+)-ATPase (V-ATPase) and promotes assembly and reassembly of the holoenzyme	ambiguous?	none
RKR1	YMR247C		1	no				RING domain mutant Killed by Rtf1 deletion: Nuclear RING domain protein with functional connections to chromatin modification; may interact with ribosomes, based on co-purification experiments; YMR247C is not an essential gene	colocalizes with ribosome	ZNF294	6e-45
RMI1	YPL024W		2	no				RecQ Mediated genome Instability: Involved in response to DNA damage; null mutants have increased rates of recombination and delayed S phase; interacts physically and genetically with Sgs1p (RecQ family member) and Top3p (topoisomerase III)	cytoplasm, nucleus	none
RML2	YEL050C		1	2		wee		Ribosomal Mitochondrial Large: Mitochondrial ribosomal protein of the large subunit, has similarity to E. coli L2 ribosomal protein; fat21 mutant allele causes inability to utilize oleate and may interfere with activity of the Adr1p transcription factor	mitochondrial large ribosomal subunit	MRPL2	5e-26
RPA34	YJL148W		1	no				RNA Polymerase A: RNA polymerase I subunit A34.5	nucleolus, nucleus	MAP1A	0.0007
RPE1	YJL121C		1	no			yes	Ribulose 5-Phosphate Epimerase: D-ribulose-5-phosphate 3-epimerase, catalyzes a reaction in the non-oxidative part of the pentose-phosphate pathway; mutants are sensitive to oxidative stress	cytosol	RPE	2e-67
RPE1 (OVLP)	YJL120W		1	no				Dubious open reading frame unlikely to encode a protein, based on available experimental and comparative sequence data; partially overlaps the verified gene YJL121C/RPE1; deletion confers sensitivity to GSAO	none	none
RPL14A	YKL006W		1	no			yes	Ribosomal Protein of the Large subunit:N-terminally acetylated protein component of the large (60S) ribosomal subunit, nearly identical to Rpl14Bp and has similarity to rat L14 ribosomal protein; rpl14a csh5 double null mutant exhibits synthetic slow growth	cytosolic large ribosomal subunit	RPL14	1e-23
RPL20A	YMR242C		2	no				Ribosomal Protein of the Large subunit: Protein component of the large (60S) ribosomal subunit, nearly identical to Rpl20Bp and has similarity to rat L18a ribosomal protein	cytosolic large ribosomal subunit	RPL18A	4e-48
RPL21A	YBR191W		2	no			yes	Ribosomal Protein of the Large subunit: Protein component of the large (60S) ribosomal subunit, nearly identical to Rpl21Bp and has similarity to rat L21 ribosomal protein	cytosolic large ribosomal subunit	LOC100131205	8e-51
RPL22A (OVLP)	YLR062C		1	no				CHECK THIS ONE and the one above	none	none
RPL22A (x2)	YLR061W		1	3			yes	Ribosomal Protein of the Large subunit: Protein component of the large (60S) ribosomal subunit, has similarity to Rpl22Bp and to rat L22 ribosomal protein	cytosolic large ribosomal subunit	RPL22L1	2e-26
RPL31A (x2)	YDL075W		1	2	IRS	wee		Ribosomal Protein of the Large subunit: Protein component of the large (60S) ribosomal subunit, nearly identical to Rpl31Bp and has similarity to rat L31 ribosomal protein; associates with the karyopherin Sxm1p	cytosolic large ribosomal subunit	RPL31	1e-32
RPL34B	YIL052C		1	no	IRS	wee		Ribosomal Protein of the Large subunit: Protein component of the large (60S) ribosomal subunit, nearly identical to Rpl34Ap and has similarity to rat L34 ribosomal protein	cytosolic large ribosomal subunit	RPL34	2e-26
RPL35B	YDL136W		1	no		wee		Ribosomal Protein of the Large subunit: Protein component of the large (60S) ribosomal subunit, identical to Rpl35Ap and has similarity to rat L35 ribosomal protein	cytosolic large ribosomal subunit	RPL35	4e-29
RPL37A	YLR185W		1	no				Ribosomal Protein of the Large subunit:Protein component of the large (60S) ribosomal subunit, has similarity to Rpl37Bp and to rat L37 ribosomal protein	cytosolic large ribosomal subunit	RPL37	1e-29
RPL9B	YNL067W		1	no				Ribosomal Protein of the Large subunit:Protein component of the large (60S) ribosomal subunit, nearly identical to Rpl9Ap and has similarity to E. coli L6 and rat L9 ribosomal proteins	cytosolic large ribosomal subunit	RPL9	1e-44
RPP1B	YDL130W		2	no			yes	Ribosomal Protein P1 Beta : Ribosomal protein P1 beta, component of the ribosomal stalk, which is involved in interaction of translational elongation factors with ribosome; accumulation is regulated by phosphorylation and interaction with the P2 stalk component	cytosolic large ribosomal subunit	RPLP1	1e-14
RPS23B	YPR132W		1	no				Ribosomal Protein of the Small subunit: Ribosomal protein 28 (rp28) of the small (40S) ribosomal subunit, required for translational accuracy; nearly identical to Rps23Ap and similar to E. coli S12 and rat S23 ribosomal proteins; deletion of both RPS23A and RPS23B is lethal	cytosolic small ribosomal subunit	RPS23	2e-60
RPS6A	YPL090C		2	no				Ribosomal Protein of the Small subunit: Protein component of the small (40S) ribosomal subunit; identical to Rps6Bp and has similarity to rat S6 ribosomal protein	cytosolic small ribosomal subunit	RPS6	5e-79
RRP8	YDR083W		1	no				Ribosomal RNA Processing: Nucleolar protein involved in rRNA processing, pre-rRNA cleavage at site A2; also involved in telomere maintenance; mutation is synthetically lethal with a gar1 mutation	nucleolus	KIAA0409	2e-38
RTT101	YJL047C		1	2			yes	Regulator of Ty1 Transposition: Cullin subunit of a Roc1p-dependent E3 ubiquitin ligase complex; deletion phenotype suggests a role in anaphase progression; interacts with Mms22p and implicated in Mms22-dependent DNA repair; modified by the ubiquitin-like protein, Rub1p	nucleus, cytoplasm	CUL2	2e-05
SAC6	YDR129C		2	3	IRS			Suppressor of ACtin :Fimbrin, actin-bundling protein; cooperates with Scp1p (calponin/transgelin) in the organization and maintenance of the actin cytoskeleton	cytoplasm	PLS3	1e-118
SAE2	YGL175C		2	no	IRS			Sporulation in the Absence of spo Eleven : Endonuclease that processes hairpin DNA structures with the MRX complex; involved in meiotic and mitotic double-strand break repair; phosphorylated in response to DNA damage and required for normal resistance to DNA-damaging agents	nucleus, cytoplasm	none
SAM37	YMR060C		1	3	IRS			Sorting and Assembly Machinery: Component of the mitochondrial outer membrane sorting and assembly machinery (SAM) complex; required for the sorting of some proteins to the outer membrane after import by the TOM complex	mitochondrion	MTX1	3e-05
SAP155	YFR040W		1	3			yes	Sit4 Associated Protein: Protein that forms a complex with the Sit4p protein phosphatase and is required for its function; member of a family of similar proteins including Sap4p, Sap185p, and Sap190p	cytoplasm	SAPS1	3e-08
SAP30	YMR263W		2	no				SIT4 protein phosphatase Associated Protein: Subunit of a histone deacetylase complex, along with Rpd3p and Sin3p, that is involved in silencing at telomeres, rDNA, and silent mating-type loci; involved in telomere maintenance	nucleus	none
SCS7	YMR272C		1	no				Suppressor of Ca2+ Sensitivity: Sphingolipid alpha-hydroxylase, functions in the alpha-hydroxylation of sphingolipid-associated very long chain fatty acids, has both cytochrome b5-like and hydroxylase/desaturase domains, not essential for growth	endoplasmic reticulum	FA2H	9e-44
SEM1	YDR363W-A		1	no			yes	Suppressor of Exocyst Mutations: Component of the lid subcomplex of the regulatory subunit of the 26S proteasome; ortholog of human DSS1	nucleus	SHFM1	8e-11
SET2	YJL168C		1	no				SET domain-containing: Histone methyltransferase with a role in transcriptional elongation, methylates a lysine residue of histone H3; associates with the C-terminal domain of Rpo21p; histone methylation activity is regulated by phosphorylation status of Rpo21p	nucleus	SETD2	5e-50
SET2 (OVLP)	YJL169W		1	no				Dubious open reading frame unlikely to encode a protein, based on available experimental and comparative sequence data; partially overlaps the verified gene YJL168C/SET2	none	none
SFP1	YLR403W		1	3	IRS	wee		Split Finger Protein: Transcription factor that controls expression of many ribosome biogenesis genes in response to nutrients and stress, regulates G2/M transitions during mitotic cell cycle and DNA-damage response, involved in cell size modulation	nucleus, cytoplasm	DSPP	3e-11
SIS2	YKR072C		2	no				SIt4 Suppressor : Negative regulatory subunit of the protein phosphatase 1 Ppz1p; involved in ion homeostasis and cell cycle progression	nucleus, cytoplasm	PPCDC	4e-32
SIS2 (OVLP)	YKR073C		1	no				Dubious open reading frame unlikely to encode a protein, based on available experimental and comparative sequence data	none	none
SIT4	YDL047W		2	2				Sporulation-Induced Transcript : Type 2A-related serine-threonine phosphatase that functions in the G1/S transition of the mitotic cycle; cytoplasmic and nuclear protein that modulates functions mediated by Pkc1p including cell wall and actin cytoskeleton organization	nucleus, cytoplasm	PPP6C	2e-113
SKY1	YMR216C		2	no		wee		SRPK1-like Kinase in Yeast : SR protein kinase (SRPK) involved in regulating proteins involved in mRNA metabolism and cation homeostasis; similar to human SRPK1	cytoplasm	SRPK1	2e-102
SLA1	YBL007C		1	3			yes	Cytoskeletal protein binding protein required for assembly of the cortical actin cytoskeleton; interacts with proteins regulating actin dynamics and proteins required for endocytosis; found in the nucleus and cell cortex; has 3 SH3 domains	nucleus, cell cortex	MUC17	9e-09
SLS1	YLR139C		1	3			yes	Sigma Like Sequence: Mitochondrial membrane protein that coordinates expression of mitochondrially-encoded genes; may facilitate delivery of mRNA to membrane-bound translation machinery	mitochondrion	none
SLT2	YHR030C		1	2		wee		Suppression at Low Temperature: Serine/threonine MAP kinase involved in regulating the maintenance of cell wall integrity and progression through the cell cycle; regulated by the PKC1-mediated signaling pathway	nucleus, cytoplasm	MAPK7	1e-92
SNR10 (OVLP)	YGL088W		2	no				Dubious open reading frame unlikely to encode a protein, based on available experimental and comparative sequence data; partially overlaps snR10, a snoRNA required for preRNA processing	none	none
SNT1	YCR033W		1	no			yes	SaNT domains : Subunit of the Set3C deacetylase complex that interacts directly with the Set3C subunit, Sif2p; putative DNA-binding protein	nucleus, histone deacetylase complex	NCOR2	2e-26
SPC72	YAL047C		1	no		lge		Spindle Pole Component : Component of the cytoplasmic Tub4p (gamma-tubulin) complex, binds spindle pole bodies and links them to microtubules; has roles in astral microtubule formation and stabilization	spindle pole	CCDC88A	1e-12
SPT10	YJL127C		2	3		lge		SuPpressor of Ty: Putative histone acetylase, sequence-specific activator of histone genes, binds specifically and highly cooperatively to pairs of UAS elements in core histone promoters, functions at or near the TATA box	nucleus	GIN1	0.008
SPT21	YMR179W		1	no				SuPpressor of Ty: Protein required for normal transcription at several loci including HTA2-HTB2 and HHF2-HHT2, but not required at the other histone loci; functionally related to Spt10p; involved in telomere maintenance	nucleus	DSPP	0.001
SPT4	YGR063C		1	no	IRS	lge	yes	SuPpressor of Ty: Protein that forms a complex with Spt5p and mediates both activation and inhibition of transcription elongation, and plays a role in pre-mRNA processing; in addition, Spt4p is involved in kinetochore function and gene silencing	nucleus	SUPT4H1	5e-17
SRB5	YGR104C		1	3	IRS	lge	yes	Suppressor of RNA polymerase B: Subunit of the RNA polymerase II mediator complex; associates with core polymerase subunits to form the RNA polymerase II holoenzyme; essential for transcriptional regulation; involved in telomere maintenance	nucleus	none
STO1	YMR125W		2	no				Suppressor of TOp1: Large subunit of the nuclear mRNA cap-binding protein complex, interacts with Npl3p to carry nuclear poly(A)+ mRNA to cytoplasm; also involved in nuclear mRNA degradation and telomere maintenance; orthologous to mammalian CBP80	telomere maintenance	NCBP1	7e-15
STP3 (OVLP)	YLR374C		1	2				Dubious open reading frame unlikely to encode a protein, based on available experimental and comparative sequence data; partially overlaps the uncharacterized ORF STP3/YLR375W	vacuolar membrane	none
STV1	YMR054W		1	no				Similar To VPH1 : Subunit a of the vacuolar-ATPase V0 domain, one of two isoforms (Stv1p and Vph1p); Stv1p is located in V-ATPase complexes of the Golgi and endosomes while Vph1p is located in V-ATPase complexes of the vacuole	vacuole, golgi apparatus	ATP6V0A1	4e-148
SWC5	YBR231C		2	1				SWr Complex: Protein of unknown function, component of the SWR1 complex, which exchanges histone variant H2AZ (Htz1p) for chromatin-bound histone H2A	nucleus, SWR1 complex	CFDP1	4e-14
SYF1 (OVLP x2)	YDR417C		1	no	IRS			Hypothetical protein	none	none
TDH3	YGR192C		1	no				Glyceraldehyde-3-phosphate dehydrogenase, isozyme 3, involved in glycolysis and gluconeogenesis; tetramer that catalyzes the reaction of glyceraldehyde-3-phosphate to 1,3 bis-phosphoglycerate; detected in the cytoplasm and cell-wall	cytoplasm, mitochondrion	GAPDH	4e-124
THR1	YHR025W	yes	2	3				THReonine requiring: Homoserine kinase, conserved protein required for threonine biosynthesis; expression is regulated by the GCN4-mediated general amino acid control pathway	none	none
THR4	YCR053W	yes	2	2			yes	THReonine: Threonine synthase, conserved protein that catalyzes formation of threonine from 0-phosphohomoserine; expression is regulated by the GCN4-mediated general amino acid control pathway	nucleus, cytoplasm	THNSL2	2e-77
TIF4631	YGR162W		2	no	IRS		yes	Translation Initiation Factor:Translation initiation factor eIF4G, subunit of the mRNA cap-binding protein complex (eIF4F) that also contains eIF4E (Cdc33p); associates with the poly(A)-binding protein Pab1p, also interacts with eIF4A (Tif1p); homologous to Tif4632p	mitochondrion, ribosome	EIF4G1	1e-34
TKL1	YPR074C		1	2			yes	TransKetoLase: Transketolase, similar to Tkl2p; catalyzes conversion of xylulose-5-phosphate and ribose-5-phosphate to sedoheptulose-7-phosphate and glyceraldehyde-3-phosphate in the pentose phosphate pathway; needed for synthesis of aromatic amino acids	cytoplasm	TKT	3e-40
TMA23	YMR269W		1	no		wee		Translation Machinery Associated: Nucleolar protein of unknown function implicated in ribosome biogenesis; TMA23 may be a fungal-specific gene as no homologs have been yet identified in higher eukaryotes	nucleolus, nucleus	GPATCH4	5e-10
TOM1	YDR457W		1	no				Temperature dependent Organization in Mitotic nucleus: E3 ubiquitin ligase of the hect-domain class; has a role in mRNA export from the nucleus and may regulate transcriptional coactivators	nucleolus, nucleus	HUWE1	2e-122
TRM10	YOL093W		1	no				Transfer RNA Methyltransferase: tRNA methyltransferase, methylates the N-1 position of guanosine in tRNAs	nucleus, cytoplasm	RG9MTD2	7e-38
UBP3	YER151C		1	no			yes	UBiquitin-specific Protease: Ubiquitin-specific protease that interacts with Bre5p to co-regulate anterograde and retrograde transport between endoplasmic reticulum and Golgi compartments; inhibitor of gene silencing; cleaves ubiquitin fusions but not polyubiquitin	cytoplasm	USP10	4e-41
UFD2	YDL190C		1	no				Ubiquitin Fusion Degradation:Ubiquitin chain assembly factor (E4) that cooperates with a ubiquitin-activating enzyme (E1), a ubiquitin-conjugating enzyme (E2), and a ubiquitin protein ligase (E3) to conjugate ubiquitin to substrates; also functions as an E3	nucleus, cytoplasm	UBE4B	1e-85
URA5	YML106W		1	no				URAcil requiring: Major orotate phosphoribosyltransferase (OPRTase) isozyme that catalyzes the fifth enzymatic step in de novo biosynthesis of pyrimidines, converting orotate into orotidine-5'-phosphate; minor OPRTase encoded by URA10	nucleus, cytoplasm	UMPS	8e-18
VID22	YLR373C		2	3	IRS			Vacuolar Import and Degradation: Glycosylated integral membrane protein localized to the plasma membrane; plays a role in fructose-1,6-bisphosphatase (FBPase) degradation; involved in FBPase transport from the cytosol to Vid (vacuole import and degradation) vesicles	plasma membrane	none
VMA22	YHR060W		2	no				Peripheral membrane protein that is required for vacuolar H+-ATPase (V-ATPase) function, although not an actual component of the V-ATPase complex; functions in the assembly of the V-ATPase; localized to the yeast endoplasmic reticulum (ER)	ER	none
VPS33	YLR396C		2	3	IRS		yes	Vacuolar Protein Sorting: ATP-binding protein that is a subunit of the HOPS complex and the CORVET tethering complex; essential for membrane docking and fusion at both the Golgi-to-endosome and endosome-to-vacuole stages of protein transport		VPS33A	4e-34
VPS71	YML041C		1	no				Vacuolar Protein Sorting: Nucleosome-binding component of the SWR1 complex, which exchanges histone variant H2AZ (Htz1p) for chromatin-bound histone H2A; required for vacuolar protein sorting	nucleus	ZNHIT1	0.003
VTS1	YOR359W		2	no				VTi1-2 Suppressor 1 :Post-transcriptional gene regulator, RNA-binding protein containing a SAM domain; shows genetic interactions with Vti1p, which is a v-SNARE involved in cis-Golgi membrane traffic	cytosol	SAMD4B	1e-06
WHI3	YNL197C		1	no		wee		WHIskey: RNA binding protein that sequesters CLN3 mRNA in cytoplasmic foci; cytoplasmic retention factor for Cdc28p and associated cyclins; regulates cell fate and dose-dependently regulates the critical cell size required for passage through Start	cytoplasm	DSPP	2e-11
YPS1	YLR120C		1	no				YaPSin: Aspartic protease, attached to the plasma membrane via a glycosylphosphatidylinositol (GPI) anchor	ER	PGC	8e-26
YVH1 (x2)	YIR026C		1	no		wee	yes	Protein phosphatase involved in vegetative growth at low temperatures, sporulation, and glycogen accumulation; transcription induced by low temperature and nitrogen starvation; member of the dual-specificity family of protein phosphatases	cytoplasm	DUSP12	2e-33
ZUO1 (x2)	YGR285C	yes	2	2	IRS	wee	yes	ZUOtin :Cytosolic ribosome-associated chaperone that acts, together with Ssz1p and the Ssb proteins, as a chaperone for nascent polypeptide chains; contains a DnaJ domain and functions as a J-protein partner for Ssb1p and Ssb2p	ribosome, cytoplasm, mitochondrion	ZRF1	7e-62
SUM:		7	167	63	35	30	50			123
%			100	37.7	21	18	29.9			73.6
